# Supplementary material for: The Transcription Factor Basic Pentacysteine 5, RsBPC5, Enhances Lead Stress Tolerance in Raphanus sativus
Source: Plants (Basel). 2025 Aug 1;14(15):2362. doi: 10.3390/plants14152362 (PMC12349200; doi:10.3390/plants14152362)
Supplement: Supplementary file 1 [file plants-14-02362-s001.zip › Table S1.xlsx]

## Sheet: Table S1
Table S1 The ID number of BPC genes in various plant species
Group	species	The number of BPC	BPC ID
Gymnosperm	Picea abies	3	MA_10427835g0010;MA_115810g0010;MA_9965g0010
	Picea glauca	3	Pgl000849;Pgl010527;Pgl016371
ANA grade	Amborella trichopoda	4	evm_27.model.AmTr_v1.0_scaffold00006.175;evm_27.model.AmTr_v1.0_scaffold00024.47;evm_27.model.AmTr_v1.0_scaffold00185.21;evm_27.model.AmTr_v1.0_scaffold00185.22
Dicotyledons	Arabidopsis thaliana	7	AT1G14685.1;AT1G68120.1;AT2G01930.1;AT2G21240.1;AT2G35550.1;AT4G38910.1;AT5G42520.1
	Raphanus sativus	10	Rs010870.1;Rs040640.1;Rs148740.1;Rs149670.1;Rs192000.1;Rs217450.1;Rs217480.1;Rs264670.1;Rs370280.1;Rs421300.1
Monocotyledons	Oryza sativa subsp. Japonica	4	LOC_Os06g04010.1;LOC_Os10g02509.1;LOC_Os10g02584.1;LOC_Os10g02620.1
	Zea mays	4	GRMZM2G118690_P01;GRMZM2G164735_P01;GRMZM2G166230_P01;GRMZM2G179366_P01
