# Supplementary material for: The Transcription Factor Basic Pentacysteine 5, RsBPC5, Enhances Lead Stress Tolerance in Raphanus sativus
Source: Plants (Basel). 2025 Aug 1;14(15):2362. doi: 10.3390/plants14152362 (PMC12349200; doi:10.3390/plants14152362)
Supplement: Supplementary file 1 [file plants-14-02362-s001.zip › Table S2.xlsx]

## Sheet: Table S2
Table S2 The primers used in this study
Primer name	Vector	Primer sequence (5’–3’)
Primers for Genetic transformation
RsBPC5-1300-F	pC1300	GAGCTCGGTACCCGGGGATCCATGGATGATGGTGGGCATCG
RsBPC5-1300-R	pC1300	GCCCTTGCTCACCATGTCGACTTTGATCGTGATGTAGCGGT
Primers used in qPCR
qPCR-RsNRAMP5-F		AAACTAAGCCGAGCGGACAA
qPCR-RsNRAMP5-R		TGCACTAGAGCGGAATGCAA
qPCR-RsAPX-F		GGAACATTCGATTGCGCCTC
qPCR-RsAPX-R		GACTTCAACGGCCACAACAC
qPCR-RsSOD-F		TGGAACTGCCACCTTCACAA
qPCR-RsSOD-R		TTTCCGGTAGCCAAGCTGAG
qPCR-RsCAT-F		CAGAGACACCGTCTTGGACC
qPCR-RsCAT-R		TCACGTTTCCCTGAGCAGAC
qPCR-RsBPC1-F		CCGTTTTTACCCGGTCGAGA
qPCR-RsBPC1-R		ATAGGAGGAGGCTCAGGGTG
qPCR-RsBPC2-F		GCAAACGAGTGAGAGACCCA
qPCR-RsBPC2-R		TGCTCAAGTCGTCGTCTTCC
qPCR-RsBPC3-F		CATAAAGCACCTCAGGGCCA
qPCR-RsBPC3-R		TGATGGTGCATGTGCTTTGC
qPCR-RsBPC4-F		CAGTTTCCAATATGGCGGCG
qPCR-RsBPC4-R		AGATTCCAAGGCGGTTCCTG
qPCR-RsBPC5-F		ATAAGCGAGGGCCAAAAGCT
qPCR-RsBPC5-R		AGGCATTGTTGTCTCGTCGT
qPCR-RsBPC6-F		TACAAATGGGGGAACGGTGG
qPCR-RsBPC6-R		CACCCGAGAATGCCTCTTGT
qPCR-RsBPC7-F		CAGTCGTCTTGCTGCACAAC
qPCR-RsBPC7-R		TCCCGCTCATCTTCCTACCA
qPCR-RsBPC8-F		TCCATCCTTGCCGAGAGAGA
qPCR-RsBPC8-R		GCTAATGCTTCCTGCTTGGC
qPCR-RsBPC9-F		CACTTACCCAACCCTTCCCC
qPCR-RsBPC9-R		TTCCCAGGAGAAGCAAGCTG
qPCR-RsBPC10-F		TCCCGAGATCTTTCCCGACT
qPCR-RsBPC10-R		ACGCTTCCTGTTTAGCAGCT
qPCR-RsActin-F		TTCAATGTCCCTGCCATGTA
qPCR-RsActin-R		GAGACGGAGGATAGCGTGAG
